# Supplementary material for: AIMedGraph: a comprehensive multi-relational knowledge graph for precision medicine
Source: Database (Oxford). 2023 Feb 28;2023:baad006. doi: 10.1093/database/baad006 (PMC9976745; doi:10.1093/database/baad006)
Supplement: baad006_Supp [file baad006_supp.zip]

Archive with 1 entries (1 files):
- suppl_data/Supplementary Table 1.pdf
